# Supplementary material for: Aminobacter MSH1-Mineralisation of BAM in Sand-Filters Depends on Biological Diversity
Source: PLoS One. 2015 Jun 15;10(6):e0128838. doi: 10.1371/journal.pone.0128838 (PMC4468195; doi:10.1371/journal.pone.0128838)
Supplement: S2 Data — (XLSX) [file pone.0128838.s002.xlsx]

## Sheet: Sheet1
Dilution	log(protozoan MPN/ml)
1	6.4138
1	6.514
1	6.3458
2	5.9687
2	5.7833
2	5.9817
3	5.97
3	sample lost
3	Sample lost
4	4.3549
4	4.2661
4	4.217
5	4.658
5	5.1667
5	4.2432
6	4.0258
6	4.1915
6	3.9116
7	5.1859
7	5.2865
7	4.8165
8	2.8222
8	2.8627
8	2.7007
9	none found
9	none found
9	none found
10	none found
10	none found
10	none found
11	none found
11	none found
11	none found
12	none found
12	none found
12	none found
13	none found
13	none found
13	none found
14	none found
14	none found
14	none found
