# Supplementary material for: Aminobacter MSH1-Mineralisation of BAM in Sand-Filters Depends on Biological Diversity
Source: PLoS One. 2015 Jun 15;10(6):e0128838. doi: 10.1371/journal.pone.0128838 (PMC4468195; doi:10.1371/journal.pone.0128838)
Supplement: S3 Data — (XLSX) [file pone.0128838.s003.xlsx]

## Sheet: Sheet1
Dilution	14C day 7	14 C day 15	14C day 21	14C day 28
1	7.3854	54.4794	61.4577	66.643
1	9.915	67.2148	71.6344	73.9411
1	12.8227	71.8573	76.2769	77.8664
2	8.9167	54.5569	70.9366	74.7747
2	9.5855	52.415	67.176	70.985
2	11.8535	54.6635	72.1966	76.3448
3	17.9013	68.0871	79.5626	82.1407
3	10.3221	70.2097	77.0232	79.5335
3	sample lost	sample lost	sample lost	sample lost
4	13.7046	65.7222	68.4263	72.7878
4	15.0519	65.7804	69.5312	69.5991
4	18.7252	73.9314	76.8585	79.9212
5	24.521	75.0073	78.1378	81.0551
5	23.6972	74.6196	76.5968	79.3881
5	20.1984	71.334	76.4126	81.5107
6	39.9509	75.5888	77.6048	79.2427
6	31.6351	76.3835	78.4964	79.8242
6	35.4441	75.8602	77.4594	78.8453
7	25.6066	75.7245	76.8875	77.8277
7	24.8409	75.5888	77.0426	78.1669
7	12.5804	77.818	82.7997	84.1954
8	35.1824	66.9725	68.0193	68.94
8	43.4497	79.6595	81.6076	82.7997
8	42.3158	67.932	68.6977	69.4634
9	42.781	52.6669	53.4714	54.2274
9	39.9606	53.6943	54.9446	55.9429
9	43.2753	53.4229	54.5084	55.4583
10	50.3893	63.4543	64.0649	64.9565
10	57.1447	66.8659	67.4474	68.4554
10	54.2468	62.1846	62.7274	63.6675
11	66.9047	69.4052	70.0546	71.0626
11	58.1818	62.6692	63.2507	64.2781
11	61.7	64.5398	65.1213	65.8773
12	61.3511	67.3602	68.0774	68.8043
12	62.7467	66.9725	67.9708	68.5911
12	63.1829	66.6914	67.6994	68.562
