# Supplementary material for: Aminobacter MSH1-Mineralisation of BAM in Sand-Filters Depends on Biological Diversity
Source: PLoS One. 2015 Jun 15;10(6):e0128838. doi: 10.1371/journal.pone.0128838 (PMC4468195; doi:10.1371/journal.pone.0128838)
Supplement: S4 Data — (XLSX) [file pone.0128838.s004.xlsx]

## Sheet: Sheet1
Dilution	14C day 7	14 C day 15	14C day 21	14C day 28
1	64.0843	71.9833	74.7747	77.7695
1	61.6322	74.8231	77.1298	80.2701
1	51.8916	60.4109	62.8049	65.3442
2	51.9594	70.9753	72.3419	74.6099
2	47.472	71.8476	77.4303	82.2764
2	36.6265	63.115	68.5717	74.1253
3	75.0751	78.0118	79.6401	81.0842
3	sample lost	sample lost	sample lost	sample lost
3	72.5164	75.1527	75.7729	77.3237
4	69.7541	71.8186	72.9235	74.4839
4	78.7775	80.2022	81.6173	84.5734
4	69.0272	68.9885	70.1418	71.4406
5	65.6447	68.4748	70.0934	72.8169
5	65.6447	67.6025	69.1145	72.119
5	62.6983	65.6059	66.9628	68.3585
6	sample lost	sample lost	sample lost	sample lost
6	sample lost	sample lost	sample lost	sample lost
6	67.9708	69.8026	71.1692	73.3111
7	64.7918	66.5267	67.7576	68.8334
7	56.9799	64.2006	65.6156	66.2941
7	60.3819	62.4463	64.1715	65.8482
8	65.3442	69.5215	70.8009	71.1789
8	59.8973	64.8209	66.0808	66.4201
8	50.9224	52.9383	55.1966	56.7667
9	56.4663	58.0364	58.8505	59.529
9	62.5335	63.6093	64.4138	65.0922
9	57.1059	58.8117	59.8585	60.7889
10	62.1361	63.464	63.8904	64.8499
10	64.1618	65.5768	66.3134	67.3214
10	53.2775	55.3904	56.4953	57.7165
11	57.5712	58.5501	59.0734	60.0136
11	55.2547	56.253	57.1253	57.9588
11	60.4885	61.6903	62.6789	63.5027
12	58.6179	59.8876	60.7696	61.8551
12	55.7878	57.3967	58.4919	59.4611
12	52.8414	54.2565	55.6327	56.7183
