# Supplementary material for: Aminobacter MSH1-Mineralisation of BAM in Sand-Filters Depends on Biological Diversity
Source: PLoS One. 2015 Jun 15;10(6):e0128838. doi: 10.1371/journal.pone.0128838 (PMC4468195; doi:10.1371/journal.pone.0128838)
Supplement: S5 Data — (XLSX) [file pone.0128838.s005.xlsx]

## Sheet: Sheet1
Dilution	14C day 35	14 C day 43	14C day 49	14C day 56
1	13.4333	47.472	63.7644	76.684
1	59.7713	70.1806	74.4354	80.4445
1	56.253	64.0067	68.3972	74.8522
2	50.0016	61.7969	66.924	73.0495
2	58.7148	69.8608	74.7456	80.4252
2	55.875	66.3522	70.7912	75.8505
3	58.1915	65.1407	67.806	70.5004
3	43.2268	56.5729	58.4628	61.5643
3	Sample lost	Sample lost	Sample lost	Sample lost
4	61.4674	79.078	84.7382	90.1851
4	50.1276	62.9115	66.7205	70.9463
4	52.8414	65.3539	70.074	76.0831
5	61.2057	71.1498	74.8522	78.4189
5	62.0974	71.993	75.9086	79.8436
5	66.5557	76.2672	79.9696	83.0517
6	63.0472	69.8995	72.5939	75.5791
6	71.0529	74.4064	77.0911	79.8242
6	54.1595	61.6322	66.8368	69.948
7	57.9104	63.8129	65.7707	68.0386
7	62.5141	65.4121	66.5945	68.1259
7	57.7747	60.9052	62.2428	63.8516
8	59.7907	64.2296	66.391	69.0757
8	61.6806	66.0614	68.1646	71.3146
8	60.44	63.3186	64.8596	67.0791
9	57.765	60.4691	61.7775	63.59
9	61.6128	64.6076	66.0324	67.9611
9	63.8323	66.7205	68.0677	69.9868
10	60.3043	68.7946	70.2581	72.1384
10	64.375	67.0791	68.3488	70.1515
10	55.1869	57.8813	59.0056	60.6339
11	53.7428	56.3984	57.3192	59.4514
11	62.456	65.3442	66.7011	68.688
11	52.9868	52.9577	57.6972	59.8003
12	46.7354	48.7126	49.7109	51.1937
12	54.9349	62.7758	65.3248	66.8659
12	53.0546	57.4936	62.8727	66.8659
