# Supplementary material for: Aminobacter MSH1-Mineralisation of BAM in Sand-Filters Depends on Biological Diversity
Source: PLoS One. 2015 Jun 15;10(6):e0128838. doi: 10.1371/journal.pone.0128838 (PMC4468195; doi:10.1371/journal.pone.0128838)
Supplement: S6 Data — (XLSX) [file pone.0128838.s006.xlsx]

## Sheet: Sheet1
Dilution	14C day 35	14 C day 43	14C day 49	14C day 56
1	65.2279	73.4081	76.0831	80.1344
1	Sample lost	Sample lost	Sample lost	Sample lost
1	67.8739	74.8134	79.3396	87.4907
2	62.1458	70.1418	74.3094	79.7467
2	54.7604	77.4109	84.0791	89.4388
2	44.167	77.1395	89.3613	98.6463
3	67.7188	73.5341	75.8893	81.8596
3	Sample lost	Sample lost	Sample lost	Sample lost
3	60.6048	70.3163	74.513	79.9406
4	65.7319	77.2171	82.509	88.111
4	64.1521	79.8146	83.3328	86.7832
4	63.0472	81.0551	86.6766	96.2136
5	67.7576	75.7633	79.2233	82.8579
5	80.2992	88.8185	91.9491	95.0893
5	66.9531	72.1966	74.3579	77.1008
6	74.5711	81.7821	83.7011	83.7399
6	Sample lost	Sample lost	Sample lost	Sample lost
6	60.5273	66.8368	69.6572	73.0979
7	62.3397	65.3636	66.7787	68.6105
7	61.2929	79.2912	82.2182	84.7091
7	77.0426	80.745	82.0534	83.7592
8	60.9052	64.6367	66.1002	68.2325
8	54.1305	58.6082	61.2057	63.6869
8	36.3357	65.0438	69.8026	75.9571
9	60.7017	71.7798	75.3659	78.5352
9	53.3745	77.2558	79.5916	81.6754
9	72.7781	81.7239	83.4782	85.7074
10	80.5415	87.481	88.4405	91.3579
10	79.3978	86.4827	88.0141	91.3288
10	82.2085	87.4132	89.3225	91.9879
11	77.5951	80.5318	82.1213	84.4765
11	82.1213	87.6458	89.3516	91.7746
11	90.2627	96.6788	98.2199	100.914
12	81.6658	85.3681	86.977	89.3516
12	83.0323	87.607	89.0996	91.4354
12	79.33	82.0825	83.4103	85.562
